# Supplementary material for: Co-ordinated shifts in deep-water formation and Gulf Stream migration during abrupt climate changes
Source: Nat Commun. 2026 Jun 11;17:4966. doi: 10.1038/s41467-026-73832-4 (PMC13260390; doi:10.1038/s41467-026-73832-4)
Supplement: Supplementary file 3 — Source Data [file 41467_2026_73832_MOESM3_ESM.xlsx]

## Sheet: Fig. 2c
Source data for Fig. 2c
44GGC percentage of coarse fraction (%CF)				44GGC ice-rafted detritus (IRD; >150 µm)
Offset depth (cm)*	Age (ka b2k)	%CF		Offset depth (cm)*	Age (ka b2k)	IRD (#/g)
136.75	9.99862	6.47142		139.75	10.0882	243.557
137.75	10.0285	6.06591		143.75	10.2076	251.291
138.75	10.0583	6.62931		147.75	10.327	291.485
139.75	10.0882	7.48739		151.75	10.4464	220.7
140.75	10.118	7.43447		167.75	10.924	124.393
141.75	10.1479	6.41609		183.75	11.1362	172.013
142.75	10.1777	7.01576		199.75	11.3484	255.228
143.75	10.2076	6.44565		215.75	11.5606	221.51
144.75	10.2374	7.66487		219.75	11.6137	242.949
145.75	10.2673	6.60733		223.75	11.6667	285.368
146.75	10.2971	7.06141		227.75	11.7209	495.886
147.75	10.327	6.62496		231.75	11.7755	978.396
148.75	10.3568	6.60552		235.75	11.83	1172.35
149.75	10.3867	5.85277		239.75	11.8846	1296.42
150.75	10.4165	6.0856		243.75	11.9391	1406.41
151.75	10.4464	5.46483		247.75	11.9937	1567.69
152.75	10.4762	5.24766		251.75	12.0482	1981.75
153.75	10.5061	4.72999		255.75	12.1028	1909.8
154.75	10.5359	5.24371		259.75	12.1574	1651.83
155.75	10.5658	4.7904		263.75	12.2222	1524.72
156.75	10.5956	4.50415		267.75	12.2906	1271.75
157.75	10.6255	4.41748		271.75	12.3589	1600.73
158.75	10.6553	5.0482		275.75	12.4272	1277.26
159.75	10.6852	4.7999		279.75	12.4955	1810.86
160.75	10.715	5.14311		283.75	12.5638	1490.72
161.75	10.7449	4.1769		287.75	12.6321	1584.54
162.75	10.7747	4.5313		291.75	12.7004	1857.31
163.75	10.8046	4.26478		295.75	12.7688	1550.01
164.75	10.8344	4.25654		299.75	12.8338	1178.69
165.75	10.8643	4.23755		303.75	12.889	624.44
166.75	10.8941	4.06756		307.75	12.9441	565.776
167.75	10.924	3.91965		311.75	12.9993	413.816
168.75	10.9373	4.27872		315.75	13.0545	560.013
169.75	10.9505	4.41992		319.75	13.1097	619.891
170.75	10.9638	4.62182		323.75	13.1648	909.804
171.75	10.9771	4.41248		327.75	13.22	376.994
172.75	10.9903	4.74987		331.75	13.3105	259.34
173.75	11.0036	4.73205		335.75	13.4011	453.342
174.75	11.0168	5.13341		339.75	13.4916	405.884
175.75	11.0301	4.72488		343.75	13.5821	261.595
176.75	11.0434	4.63505		347.75	13.6624	1383.01
177.75	11.0566	4.6955		351.75	13.7121	342.652
178.75	11.0699	4.85193		355.75	13.7618	364.988
179.75	11.0832	4.61439		359.75	13.8115	230.099
180.75	11.0964	5.16371		363.75	13.8612	204.934
181.75	11.1097	4.78791		367.75	13.9109	251.332
182.75	11.1229	4.79018		371.75	13.9606	222.431
183.75	11.1362	4.86734		375.75	14.0103	231.338
184.75	11.1495	4.78233		379.75	14.06	291.287
185.75	11.1627	4.69852		383.75	14.1057	158.079
186.75	11.176	4.82469		387.75	14.1514	159.196
187.75	11.1893	4.83942		391.75	14.1971	139.023
188.75	11.2025	4.82638		395.75	14.2429	189.632
189.75	11.2158	4.71644
190.75	11.2291	4.64642
191.75	11.2423	4.14562
192.75	11.2556	4.56436
193.75	11.2688	4.34334
194.75	11.2821	4.16791
195.75	11.2954	3.93844
196.75	11.3086	4.4154
197.75	11.3219	4.12685
198.75	11.3352	4.22966
199.75	11.3484	4.25584
200.75	11.3617	4.27868
201.75	11.3749	3.76779
202.75	11.3882	4.43339
203.75	11.4015	3.84926
204.75	11.4147	4.62551
205.75	11.428	4.4766
206.75	11.4413	4.66972
207.75	11.4545	5.12438
208.75	11.4678	4.59385
209.75	11.4811	4.6062
210.75	11.4943	4.64917
211.75	11.5076	4.63904
212.75	11.5208	4.65187
213.75	11.5341	5.74723
214.75	11.5474	4.56693
215.75	11.5606	4.31619
216.75	11.5739	4.46963
217.75	11.5872	4.62928
218.75	11.6004	4.76049
219.75	11.6137	5.12604
220.75	11.6269	5.57735
221.75	11.6402	6.5098
222.75	11.6535	6.20866
223.75	11.6667	5.89558
224.75	11.68	5.35196
225.75	11.6936	6.94947
226.75	11.7073	8.72782
227.75	11.7209	10.9284
228.75	11.7346	11.7909
229.75	11.7482	12.3481
230.75	11.7618	16.2117
231.75	11.7755	15.5652
232.75	11.7891	12.8392
233.75	11.8027	12.127
234.75	11.8164	12.8524
235.75	11.83	12.8668
236.75	11.8437	16.216
237.75	11.8573	20.2997
238.75	11.8709	19.8961
239.75	11.8846	16.9947
240.75	11.8982	15.8644
241.75	11.9119	16.2472
242.75	11.9255	16.2115
243.75	11.9391	15.6438
244.75	11.9528	16.9489
245.75	11.9664	17.0629
246.75	11.9801	19.1299
247.75	11.9937	18.2309
248.75	12.0073	17.2227
249.75	12.021	17.0273
250.75	12.0346	17.9371
251.75	12.0482	19.4509
252.75	12.0619	18.5657
253.75	12.0755	19.003
254.75	12.0892	18.1846
255.75	12.1028	16.0152
256.75	12.1164	17.8667
257.75	12.1301	18.3897
258.75	12.1437	19.3218
259.75	12.1574	18.4605
260.75	12.171	18.3906
261.75	12.1881	26.626
262.75	12.2052	20.3736
263.75	12.2222	18.1066
264.75	12.2393	16.1425
265.75	12.2564	15.6379
266.75	12.2735	14.722
267.75	12.2906	15.2731
268.75	12.3076	16.2765
269.75	12.3247	15.1815
270.75	12.3418	15.401
271.75	12.3589	18.2538
272.75	12.3759	15.8787
273.75	12.393	16.3259
274.75	12.4101	13.6682
275.75	12.4272	14.8518
276.75	12.4443	13.3352
277.75	12.4613	15.9014
278.75	12.4784	16.5827
279.75	12.4955	16.9896
280.75	12.5126	14.3141
281.75	12.5297	14.5544
282.75	12.5467	13.4604
283.75	12.5638	15.2731
284.75	12.5809	13.197
285.75	12.598	17.9463
286.75	12.6151	26.8983
287.75	12.6321	20.1875
288.75	12.6492	14.4019
289.75	12.6663	16.1146
290.75	12.6834	16.1147
291.75	12.7004	18.9786
292.75	12.7175	15.6466
293.75	12.7346	16.0387
294.75	12.7517	14.9039
295.75	12.7688	16.3616
296.75	12.7858	14.5445
297.75	12.8029	14.1919
298.75	12.82	9.68021
299.75	12.8338	9.04804
300.75	12.8476	6.43655
301.75	12.8614	6.72249
302.75	12.8752	5.72933
303.75	12.889	5.80821
304.75	12.9028	5.49625
305.75	12.9166	6.63087
306.75	12.9303	6.06434
307.75	12.9441	6.48755
308.75	12.9579	5.97182
309.75	12.9717	5.56941
310.75	12.9855	6.7523
311.75	12.9993	6.2241
312.75	13.0131	5.87631
313.75	13.0269	5.33102
314.75	13.0407	4.63411
315.75	13.0545	5.75745
316.75	13.0683	6.66577
317.75	13.0821	7.34931
318.75	13.0959	6.84851
319.75	13.1097	8.89062
320.75	13.1234	7.90261
321.75	13.1372	8.72073
322.75	13.151	7.59711
323.75	13.1648	8.99825
324.75	13.1786	6.03223
325.75	13.1924	8.7077
326.75	13.2062	7.09698
327.75	13.22	8.51476
328.75	13.2426	6.69816
329.75	13.2653	6.07816
330.75	13.2879	5.79398
331.75	13.3105	5.88223
332.75	13.3332	5.99268
333.75	13.3558	6.25052
334.75	13.3784	6.54342
335.75	13.4011	7.21429
336.75	13.4237	6.66418
337.75	13.4463	7.08504
338.75	13.4689	7.33819
339.75	13.4916	7.56582
340.75	13.5142	7.54603
341.75	13.5368	7.27085
342.75	13.5595	7.4675
343.75	13.5821	7.39179
344.75	13.6047	7.51376
345.75	13.6274	11.2075
346.75	13.65	8.2035
347.75	13.6624	10.046
348.75	13.6748	8.34233
349.75	13.6873	6.3355
350.75	13.6997	5.98417
351.75	13.7121	6.02781
352.75	13.7245	6.02898
353.75	13.737	6.28795
354.75	13.7494	6.66033
355.75	13.7618	6.01095
356.75	13.7742	6.29266
357.75	13.7867	6.33971
358.75	13.7991	6.5639
359.75	13.8115	6.13272
360.75	13.8239	6.14411
361.75	13.8364	5.67033
362.75	13.8488	5.83783
363.75	13.8612	6.6733
364.75	13.8736	6.12125
365.75	13.8861	5.69198
366.75	13.8985	6.04488
367.75	13.9109	5.48191
368.75	13.9233	5.48211
369.75	13.9358	5.81733
370.75	13.9482	5.37821
371.75	13.9606	6.0855
372.75	13.973	6.70622
373.75	13.9855	6.95786
374.75	13.9979	6.29088
375.75	14.0103	7.29687
376.75	14.0227	7.69159
377.75	14.0352	6.2003
378.75	14.0476	7.11475
379.75	14.06	8.91228
380.75	14.0714	6.28321
381.75	14.0829	5.27626
382.75	14.0943	4.90941
383.75	14.1057	5.37816
384.75	14.1171	5.16656
385.75	14.1286	4.63242
386.75	14.14	4.82324
387.75	14.1514	5.21164
388.75	14.1629	4.76085
389.75	14.1743	4.68964
390.75	14.1857	5.86788
391.75	14.1971	5.21335
392.75	14.2086	5.41941
393.75	14.22	5.02928
394.75	14.2314	5.25522
395.75	14.2429	5.82871
396.75	14.2543	6.27006
397.75	14.2657	6.71523
398.75	14.2771	7.41114
*+3.25cm based on stratigraphic aligniment with the companion multicore, KNR-197-10-MC45C

## Sheet: Fig. 2e
Source data for Fig. 2e
44GGC percentage of Neogloboquadrina pachyderma (%Np) and asscociated 1σ error
Offset depth (cm)*	Age (ka b2k)	%Np	Error (±1σ)
136.75	9.99862	48.8235	2.69982
137.75	10.0285	61.2121	3.78381
138.75	10.0583	65.896	3.59462
139.75	10.0882	50.5747	3.7801
140.75	10.118	55.5921	2.83857
141.75	10.1479	48.9231	2.76173
142.75	10.1777	58.3333	3.09457
143.75	10.2076	51.8135	3.58606
144.75	10.2374	56.3158	3.58782
145.75	10.2673	57.2687	3.27236
146.75	10.2971	55.042	3.21337
147.75	10.327	49.6552	4.14347
148.75	10.3568	53.6481	3.25575
149.75	10.3867	55.2448	2.92907
150.75	10.4165	60.5578	3.07383
151.75	10.4464	52.193	2.32879
152.75	10.4762	56.8075	3.38317
153.75	10.5061	56.5611	3.32331
154.75	10.5359	54.0909	3.34868
155.75	10.5658	50.2283	3.36761
156.75	10.5956	51.5957	2.56636
157.75	10.6255	54.1284	3.36387
158.75	10.6553	58.9286	3.27616
159.75	10.6852	49.4624	2.98199
160.75	10.715	52.4272	3.46869
161.75	10.7449	48.8584	3.36677
162.75	10.7747	55.122	3.46297
163.75	10.8046	44.3548	3.14355
164.75	10.8344	49.3939	2.7411
165.75	10.8643	46.7105	2.8503
166.75	10.8941	47.9263	3.38029
167.75	10.924	40.146	2.95033
168.75	10.9373	53.5714	2.96921
169.75	10.9505	50.9294	3.03677
170.75	10.9638	54.7414	3.25677
171.75	10.9771	48.0519	2.83567
172.75	10.9903	59.7156	3.36579
173.75	11.0036	49.7297	2.58842
174.75	11.0168	56.5657	2.86504
175.75	11.0301	50.7772	3.58799
176.75	11.0434	54.0541	3.65354
177.75	11.0566	50.8021	2.57421
178.75	11.0699	53.5714	2.96921
179.75	11.0832	51.9789	2.55545
180.75	11.0964	50.6211	2.77503
181.75	11.1097	63.1148	3.07803
182.75	11.1229	65.2174	3.50124
183.75	11.1362	48.2143	2.97492
184.75	11.1495	46.0938	3.10424
185.75	11.1627	64	2.65187
186.75	11.176	61.5385	3.73265
187.75	11.1893	57.1429	3.15052
188.75	11.2025	59.5331	3.05066
189.75	11.2158	61.6279	3.01657
190.75	11.2291	57.5851	2.73886
191.75	11.2423	48.6928	2.84614
192.75	11.2556	59.1743	3.31809
193.75	11.2688	56.3636	2.21894
194.75	11.2821	58.6538	3.40381
195.75	11.2954	49.6933	2.75806
196.75	11.3086	51.6529	3.20117
197.75	11.3219	57.2391	2.85962
198.75	11.3352	60.5263	2.79247
199.75	11.3484	48.4536	3.5774
200.75	11.3617	56.1404	2.67225
201.75	11.3749	51.4124	3.74649
202.75	11.3882	48.2456	3.29818
203.75	11.4015	48.8636	3.06524
204.75	11.4147	51.3245	2.86496
205.75	11.428	54.0179	3.31891
206.75	11.4413	66.2295	2.69738
207.75	11.4545	62.8099	4.38758
208.75	11.4678	58.9041	2.8682
209.75	11.4811	65	3.54527
210.75	11.4943	57.6471	3.77983
211.75	11.5076	66.9231	4.11948
212.75	11.5208	69.2537	2.5109
213.75	11.5341	79.661	3.70069
214.75	11.5474	64.1115	2.82063
215.75	11.5606	54.5064	2.29645
216.75	11.5739	57.947	2.82953
217.75	11.5872	57.9909	3.32436
218.75	11.6004	59.2727	2.95175
219.75	11.6137	57.8947	3.4044
220.75	11.6269	56.7823	2.77126
221.75	11.6402	65.0558	2.89633
222.75	11.6535	57.2165	3.54164
223.75	11.6667	66.9014	3.94093
224.75	11.68	68.1319	3.44428
225.75	11.6936	73.5146	2.79066
226.75	11.7073	74.6667	2.50126
227.75	11.7209	74.0157	3.88525
228.75	11.7346	77.4468	2.71695
229.75	11.7482	74.4003	2.56798
230.75	11.7618	79.4643	2.69013
231.75	11.7755	78.1915	3.00301
232.75	11.7891	87.4552	1.97554
233.75	11.8027	94.085	1.42904
234.75	11.8164	92.9293	1.81618
235.75	11.83	89.7507	1.58964
236.75	11.8437	85.9091	2.33804
237.75	11.8573	75.0009	2.60134
238.75	11.8709	64.7773	3.02858
239.75	11.8846	66.0777	2.80369
240.75	11.8982	69.0909	3.10539
241.75	11.9119	66.6279	3.20551
242.75	11.9255	69.0377	2.98027
243.75	11.9391	68.0751	3.18402
244.75	11.9528	75.1295	3.10228
245.75	11.9664	72.8749	2.91619
246.75	11.9801	71.5953	2.80286
247.75	11.9937	62.6582	3.83903
248.75	12.0073	74.3902	3.39979
249.75	12.021	70.5081	2.94179
250.75	12.0346	76.087	3.13568
251.75	12.0482	78.7037	2.77661
252.75	12.0619	72.8448	2.91007
253.75	12.0755	73.5796	3.09799
254.75	12.0892	77.8302	2.84379
255.75	12.1028	64.2276	4.31561
256.75	12.1164	87.3239	2.78635
257.75	12.1301	78.1338	2.52862
258.75	12.1437	81.25	2.59923
259.75	12.1574	66.9456	3.03229
260.75	12.171	76.7176	2.60151
261.75	12.1881	83.7989	1.93929
262.75	12.2052	77.8351	2.97322
263.75	12.2222	71.0919	3.58514
264.75	12.2393	63.2444	4.36343
265.75	12.2564	68.304	3.9992
266.75	12.2735	67.0992	2.85019
267.75	12.2906	75.2368	3.16661
268.75	12.3076	66.0887	3.0131
269.75	12.3247	58.0311	3.54183
270.75	12.3418	71.875	3.23521
271.75	12.3589	72.4299	3.0449
272.75	12.3759	71.8654	2.4766
273.75	12.393	67.4908	2.82439
274.75	12.4101	67.4342	2.67722
275.75	12.4272	62.6959	3.82008
276.75	12.4443	62.2642	3.83489
277.75	12.4613	64.352	2.71124
278.75	12.4784	63.2653	2.80073
279.75	12.4955	61.8812	1.96361
280.75	12.5126	64.5985	2.87823
281.75	12.5297	69.3792	2.96723
282.75	12.5467	68.9189	3.09603
283.75	12.5638	75.5459	2.83073
284.75	12.5809	74.1514	2.22757
285.75	12.598	70.7577	3.20969
286.75	12.6151	74.6177	2.39696
287.75	12.6321	66.9697	2.57859
288.75	12.6492	64.455	3.28467
289.75	12.6663	61.5466	3.14504
290.75	12.6834	60.9244	3.1518
291.75	12.7004	54.9419	2.67163
292.75	12.7175	54.1284	2.74448
293.75	12.7346	48.6022	2.92057
294.75	12.7517	48.3627	2.49732
295.75	12.7688	47.5203	2.98792
296.75	12.7858	48	3.31958
297.75	12.8029	40.1669	3.15598
298.75	12.82	36.2245	3.42291
299.75	12.8338	22.5951	1.60732
300.75	12.8476	28.4672	2.71599
301.75	12.8614	32.901	2.44485
302.75	12.8752	33.5917	2.39066
303.75	12.889	36.4211	3.11174
304.75	12.9028	59.4652	1.83297
305.75	12.9166	75.5806	2.26988
306.75	12.9303	81.1628	1.87734
307.75	12.9441	74.6789	2.62447
308.75	12.9579	76.1905	2.79284
309.75	12.9717	71.8412	2.6923
310.75	12.9855	69.7872	2.9851
311.75	12.9993	69.145	2.80582
312.75	13.0131	71.4286	3.05675
313.75	13.0269	58.9102	2.65931
314.75	13.0407	48.11	2.91773
315.75	13.0545	58.9888	3.6765
316.75	13.0683	63.5659	4.23007
317.75	13.0821	63.7288	2.78843
318.75	13.0959	63.0282	2.8536
319.75	13.1097	51.3089	3.60603
320.75	13.1234	50	2.87553
321.75	13.1372	55.5928	2.56096
322.75	13.151	51.6129	4.00469
323.75	13.1648	46.9459	2.93725
324.75	13.1786	55.0562	3.71823
325.75	13.1924	68.9278	2.15519
326.75	13.2062	71.4646	2.25956
327.75	13.22	58.4757	2.51546
328.75	13.2426	67.7536	2.80301
329.75	13.2653	72.0721	3.00117
330.75	13.2879	80.1105	2.95873
331.75	13.3105	76.4885	2.3339
332.75	13.3332	74.8201	2.59346
333.75	13.3558	78.6207	2.39828
334.75	13.3784	78.3251	2.88295
335.75	13.4011	77.8791	1.97337
336.75	13.4237	80	2.68796
337.75	13.4463	76.1682	2.90308
338.75	13.4689	80.5031	3.13434
339.75	13.4916	87.9154	2.06141
340.75	13.5142	87.027	2.46333
341.75	13.5368	90.8616	1.46615
342.75	13.5595	92.8747	1.26961
343.75	13.5821	84.1369	2.02936
344.75	13.6047	80.5861	2.38499
345.75	13.6274	80.4281	2.18522
346.75	13.65	78.8732	2.41308
347.75	13.6624	79.3731	2.56419
348.75	13.6748	74.6575	2.53571
349.75	13.6873	68.2796	3.40262
350.75	13.6997	77.193	2.47599
351.75	13.7121	67.0588	3.06366
352.75	13.7245	75.8621	1.81454
353.75	13.737	70.5263	2.69041
354.75	13.7494	74.4076	2.9946
355.75	13.7618	65.5172	3.01675
356.75	13.7742	71.6157	2.96934
357.75	13.7867	71.0526	2.44232
358.75	13.7991	79.1798	2.27138
359.75	13.8115	65.6425	2.4995
360.75	13.8239	75.7188	2.41403
361.75	13.8364	73	2.55324
362.75	13.8488	75.7576	2.34956
363.75	13.8612	75.6979	2.44833
364.75	13.8736	86.1702	2.51044
365.75	13.8861	90.9483	1.87733
366.75	13.8985	86.5672	2.07534
367.75	13.9109	84.6599	1.93083
368.75	13.9233	87.5862	1.92888
369.75	13.9358	86.1842	1.97135
370.75	13.9482	85.6436	2.45956
371.75	13.9606	85.0099	2.23405
372.75	13.973	87.5817	1.8779
373.75	13.9855	85.2459	1.70873
374.75	13.9979	82.197	2.34575
375.75	14.0103	80.2773	2.20002
376.75	14.0227	79.5597	2.25239
377.75	14.0352	86.6667	2.18666
378.75	14.0476	85	1.8741
379.75	14.06	84.9821	1.73662
380.75	14.0714	80.5369	2.2846
381.75	14.0829	76.6234	3.4026
382.75	14.0943	80.303	2.43878
383.75	14.1057	83.5514	2.25828
384.75	14.1171	87.8378	2.18642
385.75	14.1286	78.8732	2.78803
386.75	14.14	76.8061	2.59309
387.75	14.1514	74.7164	2.46485
388.75	14.1629	72.1893	3.43774
389.75	14.1743	85.8974	1.96265
390.75	14.1857	73.1405	2.83925
391.75	14.1971	69.7761	2.79484
392.75	14.2086	80.2632	2.62705
393.75	14.22	80.8036	2.62275
394.75	14.2314	83.9216	2.29206
395.75	14.2429	85.7965	2.15501
396.75	14.2543	82.5368	1.62021
397.75	14.2657	85.9649	2.04971
398.75	14.2771	82.6446	1.97949
*+3.25cm based on stratigraphic aligniment with the companion multicore, KNR-197-10-MC45C

## Sheet: Fig. 2f
Source data for Fig. 2f
09GGC percentage of Neogloboquadrina pachyderma (%Np) and asscociated 1σ error
Depth (cm)	Age (ka b2k)	%Np	Error (±1σ)
200.25	10.83	36.0825	3.43767
202.5	10.8609	36.8421	2.8465
204.25	10.885	39.4309	2.19325
206.5	10.9159	37.3041	2.69692
208.25	10.94	34.895	1.90669
210.5	10.9709	43.7037	2.4541
211.5	10.9847	41.9048	3.39401
212.25	10.995	38.0829	2.46107
213.5	11.0122	44.3262	2.94704
214.5	11.0259	44.1748	2.43594
215.5	11.0397	40.5063	3.17779
216.25	11.05	46.8182	3.35314
217.5	11.0839	43.125	3.90582
218.5	11.111	46.8254	2.55568
219.5	11.1381	55.3192	3.23203
220.25	11.1584	48.3193	3.22801
221.5	11.1923	50.8929	3.32914
222.5	11.2194	45.4327	2.43059
223.5	11.2465	53.6741	2.80738
224.25	11.2668	50.2488	3.51588
225.5	11.3006	41.791	3.00168
226.5	11.3277	40.1189	1.88027
227.5	11.3548	43.6019	3.40298
228.25	11.3752	58.2418	2.57406
229.5	11.409	37.5343	2.52388
230.5	11.4361	39.6226	2.99358
231.5	11.4632	50.431	3.27139
233.5	11.5174	40.5858	3.16539
234.5	11.5445	40.1376	2.33718
235.5	11.5716	48.1482	3.91601
236.25	11.5919	53.5433	3.11818
237.5	11.6258	32.0988	2.98442
238.5	11.6529	36.8984	3.51846
239.5	11.68	50.7692	3.08925
241.25	11.6994	64.9123	3.64
241.75	11.705	62.406	4.19249
242.25	11.7105	59.3103	4.0711
243.25	11.7216	57.0175	4.63126
244.25	11.7327	58.7629	4.99633
244.5	11.7355	69.7368	3.03221
244.75	11.7383	77.8626	3.62112
245.25	11.7438	64.8438	2.97337
246.25	11.7549	69.6429	3.53831
247.25	11.766	57.1429	4.40174
249.25	11.7882	63.9423	3.31889
250.25	11.7993	53.0928	3.57226
251.75	11.8159	70.0361	2.74214
252.25	11.8215	51.2195	5.52325
252.75	11.827	59.4203	3.4023
254.25	11.8437	65.8768	3.25361
256.25	11.8659	71.1934	2.89496
257.25	11.877	60.6742	2.57817
258.25	11.8881	56.9378	3.4143
259.25	11.8991	55.3192	3.61545
260.25	11.9102	60.2339	2.63563
261.75	11.9269	59.4595	3.2843
262.25	11.9324	57.0397	2.96314
262.75	11.938	57.193	2.91981
264.25	11.9546	56.1922	2.12325
265.25	11.9657	55.4839	3.9826
266.25	11.9768	57.6336	3.04167
267.25	11.9879	47.331	2.96726
268.25	11.999	50	2.89496
269.25	12.0101	51.6484	3.69385
270.25	12.0212	55.4348	2.98062
271.25	12.0323	58.3333	2.89398
272.25	12.0434	64.0867	2.65869
273.25	12.0545	51.693	2.36371
274.25	12.0656	60	2.81744
275.25	12.0767	54.1176	3.10928
276.25	12.0878	68.7671	2.41563
277.25	12.0989	55.5184	2.86276
278.25	12.11	60.3659	2.68993
279.25	12.1211	59.799	3.46511
280.25	12.1322	53.8889	2.61631
281.25	12.1433	55.7484	2.30296
282.25	12.1544	55.6962	2.48868
283.25	12.1655	56.5041	3.14967
284.25	12.1741	74.0838	2.23239
284.75	12.1771	60.5634	2.58308
285.25	12.1802	52.5114	3.36339
286.25	12.1863	63.5135	2.27448
287.25	12.1924	57.4423	2.25365
288.25	12.1985	66.8113	2.18336
289.25	12.2046	49.375	2.78372
290.25	12.2107	61.2	3.07097
291.25	12.2168	61.442	2.71432
291.75	12.2199	64.6342	3.03756
292.25	12.2229	77.0925	2.77987
293.25	12.229	57.4018	2.70698
294.25	12.2351	58.7678	3.37802
295.25	12.2412	52.7897	3.25937
296.25	12.2474	61.5625	2.70847
297.25	12.2535	55.4817	2.85343
298.25	12.2596	62.1277	3.15341
299.25	12.2657	59.2814	3.79216
299.75	12.2687	52.1327	3.42807
300.25	12.2718	70.2032	2.1634
301.5	12.2794	56.535	2.72192
302.5	12.2855	46.3768	2.44026
303.5	12.2916	52.9617	2.935
304.25	12.2962	47.2371	2.09796
305.5	12.3039	54.4554	3.49321
306.5	12.31	44.7761	3.02632
307.5	12.3161	45.7237	2.84602
308.25	12.3207	38.7597	2.46604
309.5	12.3283	43.9678	2.55917
310.5	12.3344	37.5343	2.52388
311.5	12.3405	46.1268	2.94682
312.25	12.3451	54.5639	2.23231
313.5	12.3527	60.2564	3.9089
314.5	12.3588	47.4748	2.49863
315.5	12.3649	53.75	3.93217
316.25	12.3695	65.2174	4.04659
317.5	12.3772	55.7895	3.59247
318.5	12.3833	46.1255	3.01692
319.5	12.3894	41.1765	3.58863
320.25	12.394	39.7959	3.48578
321.5	12.4016	40.9091	2.89622
322.5	12.4077	33.3333	4.04975
323.5	12.4138	33.5664	3.94083
324.5	12.4199	33.7899	3.18575
325.5	12.426	47.0339	3.23784
326.5	12.4321	52.3585	3.41924
327.5	12.4382	52.7778	3.38582
328.5	12.4444	59.9348	2.78578
329.5	12.4505	49.2878	2.65752
330.5	12.4566	48.0392	2.84492
331.5	12.4627	52.2936	3.37184
332.5	12.4688	55.1601	2.95563
333.5	12.4749	47.4654	3.37885
334.5	12.481	41.9098	2.53046
335.5	12.4871	38.8	3.07097
336.5	12.4932	33.1633	3.35277
337.5	12.4993	36.3229	3.20989
338.5	12.5054	33.1476	2.47416
339.5	12.5116	27.6316	3.61888
340.25	12.5161	46.2069	4.13163
342.25	12.5283	40.5882	3.75645
344.25	12.5406	41.3513	2.54944
346.25	12.5528	43.8775	3.53392
348.25	12.565	65.602	2.34448
350.25	12.5854	47.7178	3.20624
352.25	12.6057	36.7568	3.53469
354.25	12.6261	49.6154	3.08952
356.25	12.6464	36.9159	3.28822
358.25	12.6668	51.1749	2.54333
360.25	12.6871	37.0536	3.21612
362.25	12.7075	40.2597	3.2158
364.25	12.7279	32.8205	3.35255
366.25	12.7482	34.5455	3.69257
368.25	12.7686	26.2376	3.08579
370.25	12.7889	25.4848	2.284
372.25	12.8093	19.1235	2.47348
374.25	12.8296	23.8596	2.51515
376.25	12.85	15.7895	2.40679
378.25	12.8669	23.4414	2.10641
380.25	12.8838	26.7606	3.02368
382.25	12.9008	28.1022	1.91126
384.25	12.9177	39.6104	3.93211
386.25	12.9346	37.2263	2.90949
388.25	12.9515	30.102	3.26661
390.25	12.9685	43.5115	3.05173
392.25	12.9854	49.4118	3.11966
394.25	13.0023	55.618	3.71372
396.25	13.0192	45.0331	2.85179
399.25	13.0446	46.875	2.64881
400.25	13.0531	47.5	2.37017
408.25	13.1208	41.5612	2.25345
412.25	13.1546	53.6471	2.40831
416.25	13.1885	56.5714	3.73677
424.25	13.2562	66.1088	3.05119
428.25	13.29	85.0829	2.64066
432.25	13.3086	63.7681	2.88247
436.25	13.3271	71.5356	2.75141
440.25	13.3457	73.4848	2.70678
448.25	13.3829	69.8413	2.88078
452.25	13.4014	67.2199	3.01323
464.25	13.4571	75.6871	1.96355
472.25	13.4943	63.7681	2.88247
484.25	13.55	74.5283	2.43357
492.25	13.6017	65.7382	2.49435
496.25	13.6275	58.7302	3.09025
508.25	13.7051	59.799	3.46511
516.25	13.7568	50.1976	2.21261
520.25	13.7826	54.6154	4.35917
524.25	13.8085	55.1282	3.24026
536.25	13.886	64.0103	2.42316
544.25	14.0535	56.25	2.46972
550.25	14.1791	64.4231	2.69966
551.25	14.2	51.2255	2.46392

## Sheet: Fig. 3a
Source data for Fig. 3a
44GGC arithmetic mean sortable silt (SS) measured on Coulter Counter,						44GGC arithmetic (SS_arith) and geometric mean and sortable silt (SS_geom) measured on Malvern Mastersizer,
and flow speed calibrated following McCave et al. (2017)						percentage of SS (%SS), and 9-point running downcore correlation between SS_geom and %SS (Correl 9).
Offset depth (cm)*	Age (ka b2k)	SS (µm)	Flow speed (m/s)			Offset depth (cm)*	Age (ka b2k)	SS_arith (µm)	SS_geom (µm)	%SS	Correl 9
139.75	10.0882	28.62	14.3528			123.75	9.61055	27.7183	24.2468	51.8212
143.75	10.2076	28.845	14.6238			127.75	9.72996	30.5751	26.9627	53.874
147.75	10.327	31.535	17.8639			131.75	9.84936	28.3683	24.6812	43.2515
151.75	10.4464	28.695	14.4431			135.75	9.96877	30.3926	26.8472	55.4314
155.75	10.5658	28.685	14.4311			139.75	10.0882	27.0903	23.6034	46.743	0.617367
159.75	10.6852	27.685	13.2266			143.75	10.2076	28.4474	24.7283	46.2804	0.542538
163.75	10.8046	27.3125	12.7779			147.75	10.327	29.2383	25.6164	49.7729	0.316281
167.75	10.924	26.865	12.2389			151.75	10.4464	28.2977	24.6629	47.6301	0.480341
171.75	10.9771	28.425	14.1179			155.75	10.5658	26.6531	23.3039	49.8338	-0.0926612
175.75	11.0301	28.295	13.9613			159.75	10.6852	26.8671	23.5412	51.897	-0.113694
179.75	11.0832	27.92	13.5096			163.75	10.8046	25.8672	22.6116	49.3756	-0.0234961
183.75	11.1362	27.83	13.4012			167.75	10.924	27.0519	23.6489	47.87	-0.234886
187.75	11.1893	26.8	12.1606			171.75	10.9771	26.6435	23.2334	46.3044	0.0675376
191.75	11.2423	27.51	13.0158			175.75	11.0301	27.1874	23.7376	47.0314	-0.0919482
195.75	11.2954	27.795	13.3591			179.75	11.0832	26.1751	22.8843	49.608	0.0718029
199.75	11.3484	27.155	12.5882			183.75	11.1362	26.7306	23.4308	53.1649	0.148167
203.75	11.4015	27.04	12.4497			187.75	11.1893	26.3346	22.9446	46.7858	0.0957855
207.75	11.4545	27.985	13.5879			191.75	11.2423	27.1012	23.6342	45.405	0.489001
211.75	11.5076	27.595	13.1182			195.75	11.2954	25.7544	22.4591	44.8801	0.584972
215.75	11.5606	26.955	12.3473			199.75	11.3484	26.4124	23.1356	50.8246	0.583494
219.75	11.6137	27.25	12.7026			203.75	11.4015	25.8458	22.634	49.0415	0.599247
223.75	11.6667	27.41	12.8953			207.75	11.4545	27.9435	24.4539	54.0393	0.742357
227.75	11.7209	30.33	16.4125			211.75	11.5076	26.7413	23.3697	48.7414	0.857568
231.75	11.7755	29.3733	15.2602			215.75	11.5606	26.5587	23.2713	52.144	0.745052
235.75	11.83	28.26	13.9192			219.75	11.6137	26.4783	23.089	47.5633	0.739316
239.75	11.8846	29.0133	14.8266			223.75	11.6667	27.7781	24.4642	57.9147	0.793488
243.75	11.9391	29.16	15.0032			227.75	11.7209	27.9653	24.4302	52.7791	0.730338
247.75	11.9937	30.56	16.6895			231.75	11.7755	27.7862	24.2233	50.7906	0.742329
251.75	12.0482	31.305	17.5869			235.75	11.83	26.809	23.27	45.5335	0.804019
255.75	12.1028	31.925	18.3337			239.75	11.8846	28.2442	24.6613	54.3136	0.787234
259.75	12.1574	30.805	16.9846			243.75	11.9391	28.1217	24.4308	50.8217	0.895856
263.75	12.2222	31.6067	17.9502			247.75	11.9937	29.9432	26.2482	56.7621	0.793919
264.75	12.2393	31.865	18.2614			251.75	12.0482	30.3529	26.5626	56.5668	0.776445
267.75	12.2906	31.555	17.888			255.75	12.1028	30.3424	26.5883	57.6206	0.480621
269.75	12.3247	32.1667	18.6247			259.75	12.1574	31.3419	27.5831	56.6123	0.351979
271.75	12.3589	32.69	19.2551			263.75	12.2222	31.389	27.5104	53.1187	0.0369982
273.75	12.393	32.785	19.3695			267.75	12.2906	29.6628	25.9414	53.9511	0.216663
275.75	12.4272	31.5325	17.8609			271.75	12.3589	32.7139	28.8602	55.6578	0.315784
277.75	12.4613	31.83	18.2192			275.75	12.4272	30.6873	26.7868	49.4861	0.577337
279.75	12.4955	32.745	19.3214			279.75	12.4955	30.805	26.9102	51.3588	0.747737
281.75	12.5297	32.065	18.5023			283.75	12.5638	30.29	26.5498	50.7222	0.746033
283.75	12.5638	31.35	17.6411			287.75	12.6321	30.7831	26.9815	52.5665	0.795433
285.75	12.598	31.71	18.0747			291.75	12.7004	30.3275	26.5325	51.0393	0.888082
287.75	12.6321	31.585	17.9241			295.75	12.7688	32.786	28.9684	57.1921	0.888387
289.75	12.6663	31.755	18.1289			299.75	12.8338	31.8171	28.1824	58.6729	0.825728
291.75	12.7004	31.7933	18.1751			303.75	12.889	28.4918	24.9665	51.1433	0.853066
293.75	12.7346	32.515	19.0443			307.75	12.9441	27.2083	23.6651	43.8167	0.883176
295.75	12.7688	34.2833	21.1743			311.75	12.9993	27.7832	24.336	49.8034	0.898166
297.75	12.8029	35.845	23.0553			315.75	13.0545	29.0946	25.6133	55.4895	0.91278
299.75	12.8338	32.29	18.7733			319.75	13.1097	31.1709	27.5568	58.0433	0.902753
301.75	12.8614	30.965	17.1773			323.75	13.1648	31.7018	28.0882	58.6826	0.905625
303.75	12.889	29.725	15.6838			327.75	13.22	30.23	26.5541	52.5733	0.906948
305.75	12.9166	29.55	15.473			331.75	13.3105	27.914	24.2874	43.3221	0.949115
307.75	12.9441	28.24	13.8951			335.75	13.4011	27.963	24.3967	45.211	0.992127
309.75	12.9717	29.095	14.9249			339.75	13.4916	28.1495	24.4825	43.3205	0.99042
311.75	12.9993	29.22	15.0755			343.75	13.5821	27.4017	23.871	42.1562	0.981092
313.75	13.0269	28.55	14.2685			347.75	13.6624	27.2545	23.7317	42.0861	0.978658
315.75	13.0545	29.305	15.1779			351.75	13.7121	29.5813	25.9875	51.8854	0.982817
317.75	13.0821	31.0933	17.3319			355.75	13.7618	28.7463	25.1186	47.7523	0.986478
319.75	13.1097	31.185	17.4423			359.75	13.8115	28.0858	24.4215	44.3287	0.993762
321.75	13.1372	32.11	18.5565			363.75	13.8612	27.3213	23.6219	41.1727	0.989454
323.75	13.1648	32.195	18.6589			367.75	13.9109	27.1725	23.565	40.2747	0.986985
325.75	13.1924	31.335	17.623			371.75	13.9606	27.3474	23.7991	41.7853	0.963558
327.75	13.22	31.0867	17.3239			375.75	14.0103	26.9852	23.4299	41.1027	0.927242
329.75	13.2653	29.9533	15.9588			379.75	14.06	27.0329	23.4734	41.6764	0.94882
331.75	13.3105	28.8967	14.686			383.75	14.1057	26.794	23.2668	40.8024
333.75	13.3558	27.7767	13.337			387.75	14.1514	27.0658	23.4953	41.7592
335.75	13.4011	29.835	15.8163			391.75	14.1971	28.2731	24.7265	48.3217
337.75	13.4463	29.71	15.6657			395.75	14.2429	28.073	24.426	45.2572
339.75	13.4916	29.66	15.6055
341.75	13.5368	29.65	15.5934
343.75	13.5821	29.8267	15.8062
345.75	13.6274	30.265	16.3342
347.75	13.6624	28.86	14.6419
349.75	13.6873	30.59	16.7257
351.75	13.7121	29.785	15.756
353.75	13.737	29.835	15.8163
355.75	13.7618	29.645	15.5874
357.75	13.7867	29.8767	15.8664
359.75	13.8115	30.03	16.0511
361.75	13.8364	29.56	15.485
363.75	13.8612	29.66	15.6055
365.75	13.8861	29.575	15.5031
367.75	13.9109	28.81	14.5816
369.75	13.9358	29.365	15.2501
371.75	13.9606	29.355	15.2381
373.75	13.9855	29.995	16.009
375.75	14.0103	28.78	14.5455
377.75	14.0352	29.01	14.8225
379.75	14.06	29.9267	15.9267
381.75	14.0829	29.72	15.6777
383.75	14.1057	28.0667	13.6863
385.75	14.1286	29.0467	14.8667
387.75	14.1514	28.68	14.4251
389.75	14.1743	28.53	14.2444
391.75	14.1971	29.2033	15.0554
393.75	14.22	29.49	15.4007
395.75	14.2429	29.715	15.6717
397.75	14.2657	30.865	17.0569
*+3.25cm based on stratigraphic aligniment with the companion multicore, KNR-197-10-MC45C
*+3.25cm based on stratigraphic aligniment with the companion multicore, KNR-197-10-MC45C

## Sheet: Fig. 3b
Source data for Fig. 3b
09GGC arithmetic mean sortable silt (SS) measured on Coulter Counter,						09GGC arithmetic (SS_arith) and geometric mean and sortable silt (SS_geom) measured on Malvern Mastersizer,
and flow speed calibrated following McCave et al. (2017)						percentage of SS (%SS), and 7-point running downcore correlation between SS_geom and %SS (Correl 7).
Depth (cm)	Age (ka b2k)	SS (µm)	Flow speed (m/s)			Depth (cm)	Age (ka b2k)	SS_arith (µm)	SS_geom (µm)	%SS	Correl 7
207.5	10.9297	27.855	13.4313			207.5	10.9297	25.2572	22.1251	41.9658
211.5	10.9847	28.09	13.7144			211.5	10.9847	25.4918	22.3034	42.1088
215.5	11.0397	27.3333	12.803			215.5	11.0397	25.305	22.1427	41.6545
221.5	11.1923	28.005	13.612			221.5	11.1923	26.1863	22.9116	44.7811	0.868431
225.5	11.3006	27.67	13.2085			225.5	11.3006	26.3582	23.0837	45.8869	0.828296
227.5	11.3548	27.975	13.5759			227.5	11.3548	26.4566	23.1412	45.4443	0.449971
233.5	11.5174	30.88	17.075			233.5	11.5174	28.1125	24.463	46.208	0.821147
235.5	11.5716	29.11	14.943			235.5	11.5716	26.6139	23.2135	44.0616	0.929532
244.25	11.7327	31.12	17.364			244.25	11.7327	27.3432	23.7817	42.095	0.950627
258.75	11.8936	33.46	20.1826			258.75	11.8936	30.4945	26.5997	52.0325	0.965677
278.75	12.1155	34.12	20.9775			278.75	12.1155	31.6949	27.8076	57.4122	0.961939
288.75	12.2015	35.51	22.6518			288.75	12.2015	31.6149	27.8301	61.1206	0.96543
301.5	12.2794	36.37	23.6877			301.5	12.2794	32.1138	28.1952	57.7637	0.599025
311.5	12.3405	34.5333	21.4754			311.5	12.3405	31.1533	27.3395	57.6388	0.921204
324.5	12.4199	35.52	22.6638			324.5	12.4199	31.3098	27.4655	56.834	0.924575
335.5	12.4871	33.03	19.6646			335.5	12.4871	30.11	26.3673	57.0691	0.904629
348.25	12.565	31.675	18.0325			348.25	12.565	27.1721	23.6571	47.2355	0.90966
356.25	12.6464	33.79	20.5801			356.25	12.6464	30.2129	26.4141	56.286	0.914612
368.25	12.7686	34.925	21.9472			368.25	12.7686	31.6387	27.7153	55.8282	0.927806
380.25	12.8838	32.645	19.2009			380.25	12.8838	29.3061	25.5137	51.285	0.948905
388.25	12.9515	31.44	17.7495			388.25	12.9515	28.3441	24.6398	48.6863	0.942225
396.25	13.0192	29.7567	15.7219			396.25	13.0192	26.6605	23.2622	46.6301	0.977334
404.25	13.0869	31.125	17.3701			404.25	13.0869	28.2735	24.6666	50.594	0.913447
412.25	13.1546	32.725	19.2973			412.25	13.1546	30.2204	26.4002	53.9935	0.927709
420.25	13.2223	30.26	16.3282			420.25	13.2223	27.9304	24.3897	49.7625	0.97096
428.25	13.29	29.67	15.6175			428.25	13.29	26.5772	23.2274	48.8066	0.984501
436.25	13.3271	28.975	14.7804			436.25	13.3271	26.0028	22.7541	46.8653	0.981955
440.25	13.3457	29.13	14.9671			440.25	13.3457	25.7997	22.5187	45.7695	0.895565
444.25	13.3643	28.98	14.7864			444.25	13.3643	25.6307	22.394	45.7723	0.810141
452.25	13.4014	28.965	14.7683			452.25	13.4014	26.2973	22.9655	46.6674	0.915925
460.25	13.4386	29.6233	15.5613			460.25	13.4386	26.8562	23.4064	47.0229	0.940186
472.25	13.4943	28.725	14.4793			472.25	13.4943	26.8507	23.433	48.2276	0.945458
484.25	13.55	29.235	15.0936			484.25	13.55	26.9525	23.5721	48.3508	0.892322
496.25	13.6275	29.8467	15.8303			496.25	13.6275	26.8358	23.4441	47.8491
508.25	13.7051	29.88	15.8705			508.25	13.7051	27.4314	23.988	49.1172
520.25	13.7826	28.3267	13.9995			520.25	13.7826	26.0157	22.7921	46.9106

## Sheet: Fig. 4f
Source data for Fig. 4f
44GGC Neogloboquadrina pachyderma screened Mg/Ca, SST, and asscociated 1σ error
Offset depth (cm)*	Age (ka b2k)	Mg/Ca mmol/mol (screened)	SST (°C)	Error (±1σ)
137.75	10.0285	1.0073	6.61205	0.6
138.75	10.0583	0.951287	6.03987	0.6
139.75	10.0882	1.16751	8.088	0.6
140.75	10.118	0.977303	6.30968	0.6
159.75	10.6852	1.06824	7.19936	0.6
175.75	11.0301	1.00513	6.59039	0.6
191.75	11.2423	1.02051	6.74231	0.6
207.75	11.4545	1.09028	7.40361	0.6
223.75	11.6667	0.996886	6.50808	0.6
229.75	11.7482	0.831436	4.69326	0.6
233.75	11.8027	0.928129	5.79342	0.6
237.75	11.8573	0.818834	4.54053	0.6
241.75	11.9119	0.80419	4.36006	0.6
245.75	11.9664	0.860669	5.03881	0.6
247.75	11.9937	0.818777	4.53983	0.6
249.75	12.021	0.783918	4.10476	0.6
253.75	12.0755	0.898419	5.46807	0.6
255.75	12.1028	0.929432	5.80745	0.6
257.75	12.1301	0.975636	6.2926	0.6
261.75	12.1881	0.870394	5.15117	0.6
263.75	12.2222	0.830264	4.67915	0.6
265.75	12.2564	0.906206	5.55438	0.6
269.75	12.3247	1.10055	7.49733	0.6
271.75	12.3589	0.760576	3.80248	0.6
275.75	12.4272	0.735231	3.46355	0.6
277.75	12.4613	0.745433	3.60137	0.6
279.75	12.4955	0.923832	5.74702	0.6
281.75	12.5297	1.02205	6.75737	0.6
283.75	12.5638	0.690542	2.83648	0.6
285.75	12.598	0.794636	4.24056	0.6
287.75	12.6321	0.898454	5.46847	0.6
289.75	12.6663	0.852673	4.94547	0.6
291.75	12.7004	0.941646	5.93801	0.6
293.75	12.7346	0.743657	3.57751	0.6
295.75	12.7688	0.662126	2.41627	0.6
297.75	12.8029	0.871985	5.16944	0.6
299.75	12.8338	1.23982	8.68894	0.6
301.75	12.8614	0.85567	4.98056	0.6
303.75	12.889	0.740377	3.53331	0.6
304.75	12.9028	0.725388	3.32877	0.6
305.75	12.9166	0.943506	5.95774	0.6
307.75	12.9441	0.841499	4.81356	0.6
309.75	12.9717	0.736902	3.48626	0.6
311.75	12.9993	0.924036	5.74922	0.6
313.75	13.0269	0.880585	5.26758	0.6
315.75	13.0545	1.33919	9.45994	0.6
317.75	13.0821	0.826226	4.63039	0.6
319.75	13.1097	0.810306	4.43583	0.6
321.75	13.1372	0.992398	6.46295	0.6
323.75	13.1648	0.849903	4.91294	0.6
327.75	13.22	0.948053	6.00581	0.6
331.75	13.3105	0.839228	4.78653	0.6
335.75	13.4011	0.738129	3.5029	0.6
339.75	13.4916	0.620366	1.7648	0.6
343.75	13.5821	0.60767	1.55803	0.6
347.75	13.6624	0.703399	3.02096	0.6
351.75	13.7121	0.976521	6.30168	0.6
355.75	13.7618	0.653918	2.29153	0.6
359.75	13.8115	0.64027	2.08061	0.6
363.75	13.8612	0.694003	2.88647	0.6
367.75	13.9109	0.700848	2.98463	0.6
371.75	13.9606	0.76674	3.88318	0.6
375.75	14.0103	0.742866	3.56687	0.6
379.75	14.06	0.720481	3.26091	0.6
383.75	14.1057	0.771913	3.95043	0.6
387.75	14.1514	0.781787	4.07753	0.6
391.75	14.1971	0.829725	4.67265	0.6
395.75	14.2429	0.644711	2.14974	0.6
*+3.25cm based on stratigraphic aligniment with the companion multicore, KNR-197-10-MC45C

## Sheet: Fig. 4g
Source data for Fig. 4g
44GGC Globobulimina affinis screened Mg/Ca, BWT, and asscociated 1σ error						44GGC Globobulimina affinis d18O and d18Oivc
Offset depth (cm)*	Age (ka b2k)	Mg/Ca mmol/mol (screened)	BWT (°C)	Error (±1σ)		Offset depth (cm)*	Age (ka b2k)	d18O (‰)	d18Oivc (‰)
179.75	11.0832	2.71321	1.37003	0.534568		179.75	11.0832	3.695	3.28038
187.75	11.1893	3.52397	3.62213	0.566955		187.75	11.1893	3.83975	3.40935
195.75	11.2954	3.24944	2.85957	0.553014		195.75	11.2954	3.82234	3.38027
211.75	11.5076	3.00452	2.17923	0.543091		203.75	11.4015	3.502	3.05214
227.75	11.7209	3.29972	2.99924	0.55535		211.75	11.5076	3.86105	3.40596
231.75	11.7755	2.6082	1.07834	0.532401		219.75	11.6137	3.929	3.47101
235.75	11.83	3.20479	2.73552	0.551023		223.75	11.6667	3.83201	3.37285
239.75	11.8846	3.35174	3.14372	0.557871		227.75	11.7209	3.807	3.34667
243.75	11.9391	2.93746	1.99294	0.540807		231.75	11.7755	3.85378	3.39231
247.75	11.9937	3.62544	3.90401	0.572823		235.75	11.83	3.643	3.18039
251.75	12.0482	3.17389	2.64969	0.549693		239.75	11.8846	3.54269	3.07899
259.75	12.1574	2.98935	2.13709	0.542558		243.75	11.9391	3.457	2.99221
263.75	12.2222	3.66276	4.00767	0.575073		247.75	11.9937	3.55526	3.08938
267.75	12.2906	2.95722	2.04783	0.541461		251.75	12.0482	3.466	2.99902
275.75	12.4272	3.24192	2.83868	0.552673		255.75	12.1028	3.6514	3.18325
283.75	12.5638	3.13582	2.54394	0.548106		259.75	12.1574	3.442	2.97266
291.75	12.7004	2.88408	1.84466	0.539125		263.75	12.2222	3.55681	3.08579
299.75	12.8338	2.46941	0.692802	0.53029		267.75	12.2906	3.571	3.09773
303.75	12.889	2.41236	0.534325	0.529673		271.75	12.3589	3.62625	3.15019
307.75	12.9441	2.1525	-0.187491	0.528726		275.75	12.4272	3.396	2.91545
311.75	12.9993	1.87276	-0.964562	0.531128		279.75	12.4955	3.65711	3.17157
315.75	13.0545	2.15158	-0.190057	0.528729		283.75	12.5638	3.492	3.00087
323.75	13.1648	2.50775	0.799308	0.530787		287.75	12.6321	3.72293	3.22608
327.75	13.22	2.01128	-0.579787	0.529497		291.75	12.7004	3.552	3.04943
331.75	13.3105	2.10874	-0.31	0.53		295.75	12.7688	3.63413	3.12587
335.75	13.4011	2.16244	-0.159891	0.528706		299.75	12.8338	3.755	3.24133
339.75	13.4916	2.14853	-0.198531	0.528736		303.75	12.889	4.15132	3.63306
347.75	13.6624	2.11038	-0.304514	0.528862		307.75	12.9441	4.156	3.63315
355.75	13.7618	2.05452	-0.459662	0.529165		311.75	12.9993	4.4127	3.88526
359.75	13.8115	1.98763	-0.645478	0.529714		315.75	13.0545	4.174	3.64197
363.75	13.8612	1.74823	-1.31046	0.533329		319.75	13.1097	4.36712	3.8305
367.75	13.9109	1.88201	-0.938848	0.530993		323.75	13.1648	4.1	3.55879
371.75	13.9606	1.71022	-1.41607	0.534137		327.75	13.22	4.43791	3.89211
375.75	14.0103	1.69179	-1.46724	0.534552		331.75	13.3105	4.484	3.93066
379.75	14.06	1.83149	-1.07918	0.531781		335.75	13.4011	4.62012	4.05924
383.75	14.1057	1.77526	-1.2354	0.532793		339.75	13.4916	4.455	3.88653
387.75	14.1514	1.9644	-0.710012	0.529953		347.75	13.6624	4.349	3.76627
395.75	14.2429	2.04699	-0.48057	0.529217		351.75	13.7121	4.45767	3.8707
						355.75	13.7618	4.464	3.87185
*+3.25cm based on stratigraphic aligniment with the companion multicore, KNR-197-10-MC45C						359.75	13.8115	4.53544	3.93801
						363.75	13.8612	4.427	3.82141
						367.75	13.9109	4.60472	3.99029
						371.75	13.9606	4.486	3.86019
						375.75	14.0103	4.722	4.08382
						379.75	14.06	4.385	3.73423
						383.75	14.1057	4.697	4.03454
						391.75	14.1971	4.762	4.07599
						395.75	14.2429	4.529	3.83118

## Sheet: Fig. 4h
Source data for Fig. 4h
HU87003-7PC Cibicides lobatulus d18O and d18Oivc					HU87003-7PC Cibicides lobatulus Mg/Ca, BWT, and associated 1σ error
Depth (cm)	Age (ka b2k)	d18O (‰)	d18Oivc (‰)		Depth (cm)	Age (ka b2k)	Mg/Ca mmol/mol	BWT (°C)	Error (±1σ)
3	1.209	2.6	2.59848		3	1.209	0.902	-2.56897	0.389624
21	2.02909	2.31	2.30808		3	1.209	0.938	-2.25862	0.380531
38	2.80362	2.54	2.53674		342	11.882	1.482	2.43103	0.38871
58	3.71484	2.58	2.57358		342	11.882	1.591	3.37069	0.421482
98	5.53726	2.57	2.55282		382	12.4222	1.659	3.9569	0.44552
138	7.35969	2.44	2.38427		382	12.4222	1.837	5.49138	0.518268
155.5	8.157	2.38	2.28191
155.5	8.157	2.38	2.28191
175.5	8.62166	2.18	2.04154
194.5	9.06309	2.45	2.25877
216	9.56261	2.31	2.06032
242	10.1667	2.3	1.99708
262	10.6313	2.51	2.15903
282	11.096	2.64	2.22342
302	11.3581	2.81	2.363
321	11.6072	2.53	2.07216
338	11.83	1.98	1.51739
342	11.882	1.65	1.18635
346	11.934	1.99	1.52531
350	11.986	2.33	1.86427
354	12.038	2.07	1.60323
358	12.09	2.15	1.68212
362	12.142	2.17	1.701
366	12.194	2.14	1.66971
370	12.246	2.16	1.68837
374.5	12.3045	2.2	1.72616
378	12.35	2.25	1.7743
382	12.4222	2.52	2.03978
386	12.4944	2.55	2.06455
390	12.5667	2.58	2.08864
394	12.6389	2.32	1.82258
398	12.7111	2.28	1.77655
402	12.7833	2.24	1.73053
410	12.9278	3.09	2.56851
414	13	2.99	2.4625
422	13.2333	3.19	2.64309
429	13.4375	3.25	2.68607
432	13.525	2.94	2.36875
438	13.7	3.34	2.75406
440	13.7857	3.14	2.54531
449	14.1714	3.34	2.66063
452	14.3	3.04	2.32742
460	14.4419	3.41	2.66084
462	14.4773	3.16	2.404
464	14.5128	2.99	2.22746
478	14.7611	2.88	2.12286
521	15.5236	3.06577	2.26338
528	15.6477	2.43198	1.60989
548	16.0023	2.85768	1.99145
568	16.357	2.59167	1.68811
588	16.519	3.30525	2.38888
728	17.0536	3.26538	2.34435
748	17.1157	2.82232	1.90178
888	17.5505	3.22246	2.30585
908	17.6126	3.23248	2.31641
928	17.6747	3.25087	2.33534
948	17.7368	3.27837	2.36337
968	17.7989	3.26059	2.34609
971	17.8082	3.58787	2.67343
988	17.861	3.80822	2.89411

## Sheet: Fig. 7
Source data for Fig. 7
44GGC d18O and d18Oivc of Neogloboquadrina pachyderma (Np) and Globigerina bulloides (Gb) , and Δd18ONp-Gb
Offset depth (cm)*	Age (ka b2k)	Np d18O (‰)	Np d18Oivc (‰)	Gb d18O (‰)	Gb d18Oivc (‰)	Δd18ONp-Gb (‰)
134.75	9.93891	2.055	1.77505	1.113	0.833051	0.942
135.75	9.96877	2.12458	1.84169
136.75	9.99862	1.924	1.63809
137.75	10.0285	2.256	1.96707
138.75	10.0583	2.272	1.98005
139.75	10.0882	2.289	1.99403
140.75	10.118	1.954	1.65601
141.75	10.1479	2.172	1.87099
143.75	10.2076	2.102	1.79498	0.804	0.496979	1.298
145.75	10.2673	2.125	1.812
147.75	10.327	2.275	1.956
150.75	10.4165			1.642	1.31396
151.75	10.4464	2.0763	1.74522
159.75	10.6852	2.297	1.93965	1.481	1.12365	0.816
166.75	10.8941			1.444	1.05794
167.75	10.924	2.25799	1.86751
175.75	11.0301	2.336	1.92949	1.389	0.982487	0.947
183.75	11.1362	2.2597	1.83711	1.647	1.22441	0.612704
191.75	11.2423	2.372	1.9351	1.703	1.2661	0.669
199.75	11.3484	2.09144	1.64509	1.595	1.14864	0.496441
206.75	11.4413			1.436	0.983859
207.75	11.4545	2.185	1.73227
211.75	11.5076	2.25313	1.79804
212.75	11.5208			1.531	1.07532
215.75	11.5606	2.147	1.69023
218.75	11.6004			1.708	1.25032
219.75	11.6137	2.25828	1.80029
223.75	11.6667	2.554	2.09484
225.75	11.6936	2.717	2.25726	2.048	1.58826	0.669
227.75	11.7209	2.78992	2.3296
229.75	11.7482	2.822	2.3611	2.203	1.7421	0.619
231.75	11.7755	2.73164	2.27017
233.75	11.8027	3.007	2.54496
235.75	11.83	3.07332	2.61071
237.75	11.8573	2.842	2.37884	2.458	1.99484	0.384
239.75	11.8846	2.86506	2.40135
241.75	11.9119	2.748	2.28375	2.355	1.89075	0.393
243.75	11.9391	2.78678	2.32199
245.75	11.9664	2.742	2.27666	2.439	1.97366	0.303
247.75	11.9937	2.892	2.42612
249.75	12.021	2.913	2.44657	2.521	2.05457	0.392
251.75	12.0482	2.7785	2.31152
253.75	12.0755	2.889	2.42144	2.449	1.98144	0.44
255.75	12.1028	2.813	2.34485
257.75	12.1301	2.783	2.31426	2.439	1.97026	0.344
259.75	12.1574	2.75022	2.28088
261.75	12.1881	2.942	2.47187
263.75	12.2222	2.764	2.29298	2.329	1.85798	0.435
265.75	12.2564	2.787	2.3151
267.75	12.2906	2.804	2.33073
269.75	12.3247	2.84	2.36533
271.75	12.3589	2.702	2.22593
273.75	12.393	2.692	2.21373
275.75	12.4272	2.727	2.24645
277.75	12.4613	2.731	2.24817	2.378	1.89517	0.353
279.75	12.4955	2.845	2.35946
281.75	12.5297	2.906	2.41767	2.276	1.78767	0.63
283.75	12.5638	2.9	2.40887
285.75	12.598	2.868	2.37402	2.333	1.83902	0.535
287.75	12.6321	2.859	2.36215
289.75	12.6663	2.843	2.34328	2.604	2.10428	0.239
291.75	12.7004	2.789	2.28643
293.75	12.7346	2.727	2.22159	2.404	1.89859	0.323
295.75	12.7688	3.213	2.70475
297.75	12.8029	2.727	2.2159	2.207	1.6959	0.52
299.75	12.8338	2.918	2.40433
301.75	12.8614	2.971	2.45504	2.39749	1.88153	0.573508
303.75	12.889	2.918	2.39974
304.75	12.9028	2.999	2.47959
305.75	12.9166	3.111	2.59045	2.03147	1.51091	1.07953
307.75	12.9441	3.156	2.63315
309.75	12.9717	3.158	2.63285	2.10942	1.58427	1.04858
311.75	12.9993	3.256	2.72856
313.75	13.0269	3.113	2.58326	2.3353	1.80556	0.777702
315.75	13.0545	2.88	2.34797
317.75	13.0821	3.101	2.56668	2.34109	1.80677	0.759909
319.75	13.1097	2.914	2.37738
321.75	13.1372	3.031	2.49208	2.07812	1.5392	0.952881
323.75	13.1648	2.998	2.45679
327.75	13.22	3.29	2.7442
329.75	13.2653			1.755	1.20543
331.75	13.3105	3.436	2.88266
335.75	13.4011	3.469	2.90813
337.75	13.4463			1.866	1.30133
339.75	13.4916	3.46	2.89153
343.75	13.5821	3.061	2.48504
345.75	13.6274			1.711	1.13127
347.75	13.6624	3.503	2.92027
351.75	13.7121	2.989	2.40203
352.75	13.7245	3.253	2.66481	1.085	0.496811	2.168
355.75	13.7618	3.259	2.66685
359.75	13.8115	3.312	2.71457
361.75	13.8364			1.676	1.07483
363.75	13.8612	3.406	2.80041
367.75	13.9109	3.54	2.92557
371.75	13.9606	3.481	2.85519
375.75	14.0103	3.461	2.82282
378.75	14.0476			1.264	0.616411
379.75	14.06	3.435	2.78423
383.75	14.1057	3.397	2.73454
387.75	14.1514	3.368	2.6938
391.75	14.1971	3.514	2.82799
395.75	14.2429	3.494	2.79618
396.75	14.2543	3.278	2.57723
*+3.25cm based on stratigraphic aligniment with the companion multicore, KNR-197-10-MC45C

## Sheet: Supplementary Fig. 2
Source data for Supplementary Fig. 2
44GGC cryptotephra peaks found in the Vedde Ash targeted interval												09GGC cryptotephra peaks found in the Vedde Ash targeted interval
Offset depth (cm)*	SiO2	TiO2	Al2O3	FeO	MnO	MgO	CaO	Na2O	K2O	P2O5		Depth (cm)	SiO2	TiO2	Al2O3	FeO	MnO	MgO	CaO	Na2O	K2O	P2O5
260.75	72.1074	0.282772	12.6863	4.17957	0.143443	0.160951	1.36471	5.3191	3.70209	0.0536856		283.75	71.6157	0.293136	13.377	3.92418	0.150321	0.247477	1.34173	5.50171	3.49918	0.0497246
260.75	71.4657	0.298624	13.0682	3.68386	0.159804	0.248802	1.38335	6.12723	3.52623	0.0383488		283.75	72.3035	0.294196	13.221	3.72481	0.153371	0.224463	1.32085	5.24023	3.47934	0.0384734
260.75	71.5248	0.290299	13.0981	3.8908	0.126412	0.225579	1.47456	5.79835	3.53118	0.0397712		283.75	72.2446	0.27493	13.1959	3.88945	0.152406	0.211858	1.236	5.04686	3.6961	0.0519048
260.75	72.0207	0.278597	12.8744	3.90158	0.14355	0.252479	1.28396	5.69049	3.50626	0.0477827		283.75	71.6741	0.288763	13.2799	3.89008	0.155377	0.219912	1.40538	5.4084	3.63132	0.0468598
260.75	72.1978	0.291957	13.0143	3.54597	0.125504	0.218023	1.34296	5.54739	3.6775	0.0386009		283.75	75.6388	0.295199	12.2943	2.13657	0.0426997	0.135075	0.695879	3.30563	5.42963	0.026106
260.75	71.4128	0.295055	13.3029	3.93465	0.13475	0.230502	1.39502	5.6392	3.61691	0.0381776		283.75	71.4733	0.285034	13.6835	3.76755	0.148864	0.233105	1.32058	5.43568	3.60935	0.0430121
260.75	71.058	0.283076	13.6139	3.98714	0.145397	0.243048	1.36897	5.5119	3.73823	0.0502149		283.75	71.7935	0.304227	13.2184	3.86952	0.155022	0.175748	1.27771	5.38833	3.77244	0.045153
260.75	71.3983	0.309106	13.4222	3.91118	0.139965	0.230032	1.36191	5.48568	3.68739	0.0541253		283.75	72.0342	0.285368	12.9816	3.8699	0.163417	0.235822	1.26725	5.62602	3.46683	0.0696408
260.75	72.12	0.282905	12.8085	3.86143	0.132903	0.197205	1.4311	5.29714	3.82671	0.0420633		283.75	71.2404	0.280179	13.6172	3.97829	0.143787	0.262536	1.34332	5.41679	3.66631	0.0512394
260.75	72.3256	0.286449	13.0721	3.61137	0.13012	0.196985	1.36476	5.46627	3.48816	0.0583011		283.75	72.1164	0.290203	13.3353	3.79475	0.149545	0.2253	1.3703	5.2314	3.44068	0.0461968
												283.75	72.1247	0.285831	13.4367	3.67843	0.141494	0.217926	1.26639	5.16169	3.63989	0.0470594
												283.75	72.0462	0.289543	13.1503	3.67523	0.169392	0.217452	1.33389	5.36893	3.70226	0.0467731
												283.75	72.038	0.281386	13.4122	3.79497	0.147239	0.197947	1.2946	5.24097	3.55182	0.0408363
												283.75	72.0259	0.29067	13.1369	4.00169	0.14789	0.215682	1.26009	5.23894	3.63572	0.0465155
												283.75	71.7429	0.27579	13.1456	4.1127	0.155029	0.249574	1.3131	5.43747	3.50993	0.0580068
												283.75	71.6242	0.296078	13.3016	3.94853	0.150984	0.242029	1.37353	5.42975	3.59293	0.0405105
												283.75	71.916	0.281402	13.3874	3.74408	0.153197	0.158426	1.3062	5.43605	3.57562	0.0416195
												283.75	71.9966	0.291497	13.1802	4.09966	0.146271	0.199765	1.39229	5.08752	3.56776	0.0384484
												283.75	71.5178	0.279571	13.498	3.90578	0.16265	0.255875	1.36803	5.46608	3.51251	0.0337771
												283.75	72.1579	0.284985	13.147	3.70501	0.164374	0.200076	1.38231	5.34247	3.57393	0.041774
												283.75	68.4542	0.892324	13.2945	5.59163	0.172846	0.972028	2.82905	4.78838	2.76604	0.239012
												283.75	71.9728	0.277208	13.2797	3.94378	0.147762	0.183262	1.32656	5.27024	3.55904	0.0396158
												283.75	71.6869	0.30537	13.3054	4.09192	0.15221	0.223192	1.4395	5.23692	3.49882	0.0597854
												283.75	76.171	0.201801	12.2361	2.34715	0.0748943	0.0290255	0.551273	3.19715	5.18233	0.00921613

[truncated: 11 more sheets: Supplementary Fig. 3a, Supplementary Fig. 3b, Supplementary Fig. 3c, Supplementary Fig. 3d, Supplementary Fig. 3e, Supplementary Fig. 4d, Supplementary Fig. 6b, Supplementary Fig. 7a-f, Supplementary Fig. 7g-l, Supplementary Fig. 8a-f, Supplementary Fig. 8g-k]
